# Supplementary material for: An Efficient Synthesis of Naphtho[2,3-b]furan-4,9-diones via Visible-Light-Mediated [3+2] Cycloaddition Reaction
Source: Molecules. 2023 Jun 13;28(12):4751. doi: 10.3390/molecules28124751 (PMC10301255; doi:10.3390/molecules28124751)
Supplement: Supplementary file 1 [file molecules-28-04751-s001.zip]

Archive with 1 entries (1 files):
- molecules-2449171-SI.pdf
